# Supplementary material for: A prospective investigation of depression and adverse outcomes in patients undergoing vascular surgical interventions: A retrospective cohort study using a large mental health database in South London
Source: Eur Psychiatry. 2021 Jan 18;64(1):e13. doi: 10.1192/j.eurpsy.2021.2 (PMC8057466; doi:10.1192/j.eurpsy.2021.2)
Supplement: Supplementary file 1 [file epasup.zip]

Archive with 4 entries (4 files):
- S092493382100002Xsup001.docx
- S092493382100002Xsup002.docx
- S092493382100002Xsup003.docx
- S092493382100002Xsup004.docx
